# Supplementary material for: Genetics of Body Fat Distribution: Comparative Analyses in Populations with European, Asian and African Ancestries
Source: Genes (Basel). 2021 May 29;12(6):841. doi: 10.3390/genes12060841 (PMC8228180; doi:10.3390/genes12060841)
Supplement: Supplementary file 1 [file genes-12-00841-s001.zip]

Archive with 1 entries (1 files):
- genes-1227880-supplementary.xlsx
