# Supplementary material for: Genetics of Body Fat Distribution: Comparative Analyses in Populations with European, Asian and African Ancestries
Source: Genes (Basel). 2021 May 29;12(6):841. doi: 10.3390/genes12060841 (PMC8228180; doi:10.3390/genes12060841)
Supplement: Supplementary file 1 [file genes-12-00841-s001.zip › genes-1227880-supplementary.xlsx]

## Sheet: Supple Table1 95 indexed loci
Supplementary table 1. 95 indexed variants identified in previously studies of European and Asian,African populations.
SNP	Chra	Candidate Gene(s)b	European ancestry							Asian ancestry							African ancestry
			Alleles c	RAFc,d,h	Beta-Estimates c (SE)e	p-value	Reference	Sample Sizeg,i	Reported Traits	RAFc,d,h	Beta-Estimates c(SE)e	p-value	Reference	Sample Sizeg	Reported Traits	Replicatedf	RAFc,d,h	Beta-Estimates c(SE)e	p-value	Reference	Sample Sizeg	Reported Traits	Replicatedf
			ALT/REFd
1) 5 loci identified in previously European GWAS at p<5.0E-8 and replicated at GWA significant in Asian or African populations (p< 5.0E-8)
rs1558902	16	FTO	A/T	0.43	0.074(0.007)	4.0E-101	[20]	210088	WC	0.17	0.047(0.009)	2.0E-07	[26]	73596	WHR	+
											0.0794(0.0093)	1.3E-17	[26]	78336	WC	+
rs984222	1	TBX15	G/C	0.61	0.034	8.7E-25	[19]	190803	WHRadjBMI	0.55	0.0249(0.0054)	3.9E-06	[26][28]	73596	WHRadjBMI	+	0.39	0.0025(0.0009)	5.5E-03	[29][30]	15981	WHR	+
					0.0395(0.004)	2.0E-24	[111]	183536	WCadjBMI		0.0207(0.0035)	4.0E-09	[26]	78336	WCadjBMI	+
rs8030379	15	ADAMTSL3	A/G	0.53	0.0355(0.0065)	9.0E-27	[26]	229290	WCadjBMI	0.72	0.025(0.008)	1.6E-09	[26]	78336	WCadjBMI	+
rs3791679	2	EFEMP1,LOC112268416	G/A	0.23	-0.0355(0.0075)	2.0E-19	[20]	210088	WCadjBMI	0.77	-0.0316(0.0043)	1.4E-13	[26]	78336	WCadjBMI	+
rs5020946	6	NA	T/G	0.45	0.0235(0.0018)	6.2E-36	[24]	694649	WHRadjBMI	0.35	0.0322(0.0055)	4.4E-09	[26]	73596	WHRadjBMI	+
2) 19 loci Identified in previously European GWAS at p<5.0E-8 and replicated in Asian or African populations (p<0.05).
rs543874	1	SEC16B	G/A	0.17	0.04(0.024)	8.0E-22	[24]	694649	WHR	0.15	0.039(0.008)	8.5E-07	[26]	73596	WHR	+
rs987237	6	TFAP2B	G/A	0.18	0.016-0.024	1.0E-19	[24]	694649	WHR	0.15	0.027(0.008)	9.1E-04	[26]	73596	WHR	+
					0.035(0.006)	2.9E-20	[67]	140644	WC		0.0342(0.0083)	3.6E-05	[26]	78336	WC	+
rs6905288	6	VEGFA	A/G	0.6	0.036	5.9E-25	[19]	190803	WHR	0.74	0.024(0.007)	9.0E-04	[26][28]	73596	WHR	+	0.5	0.0008(0.0009)	3.6E-01	[29][30]	15981	WHR	-
			A/G		0.0445(0.0035)	6.9E-140	[19][24]	694649	WHRadjBMI		0.0255(0.0062)	6.7E-05	[26]	73596	WHRadjBMI	+
rs12679556	8	MSC	G/T	0.24	0.027 (0.004)	2.1E-11	[20]	210088	WHRadjBMI	0.74	0.023(0.007)	7.5E-04	[26][28]	73596	WHR	+
			G/T		0.0263	1.0E-11	[20]	210088	WCadjBMI		0.0212(0.0062)	6.6E-04	[26]	73596	WHRadjBMI	+
rs7917772	10	SFXN2	A/G	0.66	0.027 (0.005)	5.5E-09	[20]	210088	WHRadjBMI	0.47	0.02(0.0057)	4.7E-04	[26][28]		WHRadjBMI	+	0.63	-0.0013(0.0009)	1.6E-01	[30]	15981	WHR	-
rs2820443	1	LYPLAL1	C/T	0.29	-0.035(0.007)	5.0E-21	[20]	210088	WHRadjBMI	0.24	-0.0209(0.0063)	9.6E-04	[26]	73596	WHRadjBMI	+
rs1334576	6	RREB1	A/G	0.41	-0.017(0.004)	4.0E-15	[24]	694649	WHRadjBMI	0.53	-0.0213(0.006)	4.0E-04	[26]	73596	WHRadjBMI	+
rs2256332	3	ITIH4	A/G	0.39	-0.0142(0.0018)	1.1E-14	[24]	694649	WHRadjBMI	0.36	0.0279(0.0062)	7.7E-06	[26]	78336	WC	+
rs3810291	19	TMEM160	A/G	0.66	0.026(0.008)	2.0E-10	[20]	210088	WC	0.27	0.0272(0.0075)	2.7E-04	[26]	78336	WC	+
rs351855	5	FGFR4	A/G	0.30	-0.01609	9.0E-15	[35]	362498	Arm fat ratio	0.46	-0.0239(0.0061)	8.7E-05	[26]	78336	WCadjBMI	+
rs1759627	6	HMGA1	T/C	0.84	-0.0214(0.0024)	6.3E-16	[24]	694649	WHRadjBMI	0.87	-0.0269(0.0064)	2.4E-05	[26]	78336	WCadjBMI	+
rs17782313	18	NA	C/T	0.24	NA	3.9E-09	[67]	140644	WC	0.19	NA	3.6E-04	[113]	NA	WCadjBMI	+
rs10195252	2	GRB14	C/T	0.44	-0.033	2.1E-24	[19]	190803	WHR	0.22	0.004 (0.012)	7.4E-01	[28]	12240	WHR	+	0.80	-0.0049(0.0011)	3.7E-06	[29][30]	15981	WHR	+
rs4846567	1	LYPLAL1	T/G	0.29	-0.034	6.9E-21	[19]	190803	WHR	0.20	-0.006 (0.013)	6.4E-01	[28]	12240	WHR	+	0.04	-0.0046(0.0017)	7.4E-03	[30]	15981	WHR	+
rs9491696	6	RSPO3	G/C	0.46	0.031-0.044	5.0E-30	[20]	210088	WHR	0.46	-0.006 (0.011)	6.0E-01	[28]	12240	WHR	+	0.38	0.0036(0.0009)	8.9E-05	[29][30]	15981	WHR	+
rs8066985	17	KCNJ2	G/A	0.54	-0.022 (0.003)	1.0E-35	[23]	320485	WHRadjBMI	0.60	0.002 (0.029)	9.4E-01	[28]	12240	WHR	+	0.69	-0.0027(0.001)	6.0E-03	[30]	15981	WHR	+
rs12096179	1	TBX15-WARS2	C/T	0.36	0.0253(0.0019)	1.04E-39	[24]	694649	WHRadjBMI								0.51	0.0044(0.0009)	2.2E-06	[30]	15981	WHR	+
rs1358980	6	VEGFA	T/C	0.50	0.032-0.046	3.0E-27	[20]	210088	WHRadjBMI								0.11	0.0038(0.0012)	1.9E-03	[30]	15981	WHR	+
					0.021-0.04	3.0E-11	[111]	183536	WCadjBMI
rs9321069	6	RSPO3	A/G	0.42	-0.0281(0.0018)	1.5E-54	[24]	694649	WHRadjBMI								0.37	-0.0042(0.001)	1.4E-05	[30]	15981	WHR	+
3) 4 loci is significant association with FD traits (p<5.0E-8) in Asian or African but not in European populations(p>5.0E-8).
rs6545814	2	ADCY3/RBJ	G/A	0.43	-0.0055(0.0018)	2.2E-03	[24]	694649	WHRadjBMI	0.42	0.029(0.007)	1.7E-05	[26]	73596	WHR	+
											0.0405(0.0068)	2.5E-09	[26]	78336	WC	+
rs491147	2	EFR3B	G/C	0.72	-0.0055(0.002)	5.5E-03	[24]	694649	WHRadjBMI	0.8	-0.0448(0.0077)	5.6E-09	[26]	78336	WC	+
rs10051787	5	CEP120	C/T	0.74	-0.0008(0.002)	6.8E-01	[24]	694649	WHRadjBMI	0.60	-0.0380(0.0062)	1.1E-09	[26]	78336	WC	+
rs6931262	6	RREB1	T/C	0.03	0.0247(0.0051)	1.0E-03	[24]	694649	WHRadjBMI	0.23	NA	4.2E-03	[113]	NA	WHRadjBMI	+	0.30	0.06(0.01)	2.5E-08	[78]	27489	WHRadjBMI	+
4) 42 loci Identified in previously European GWAS at p<5.0E-8 and not replicated in Asian or African populations (p>0.05).
rs1055144	7	NFE2L3	T/C	0.21	0.026-0.034	8.0E-44	[23]	320485	WHRadjBMI	0.46	0.011 (0.011)	3.2E-01	[28]	12240	WHR	-	0.04	-0.0012(0.0017)	4.8E-01	[29][30]	15981	WHR	-
rs1011731	1	DNM3-PIGC	A/G	0.58	-0.028	9.5E-18	[19]	190803	WHR	0.57	-0.022 (0.011)	5.1E-02	[28]	12240	WHR	-	0.10	-0.002(0.0012)	9.0E-02	[29][30]	15981	WHR	-
rs718314	12	ITPR2-SSPN	G/A	0.24	0.03	1.1E-17	[19]	190803	WHR	0.24	0.013 (0.013)	3.3E-01	[28]	12240	WHR	-	0.19	0.0011(0.0012)	3.2E-01	[29][30]	15981	WHR	-
rs1294421	6	LY86	G/T	0.61	0.028	1.8E-17	[19]	190803	WHR	0.40	-0.011 (0.038)	8.5E-01	[28]	12240	WHR	-	0.77	0.0021(0.0011)	5.0E-02	[29][30]	15981	WHR	-
rs1443512	12	HOXC13	C/A	0.78	-0.031	6.4E-17	[19]	190803	WHR	0.68	-0.007 (0.012)	5.4E-01	[28]	12240	WHR	-	0.36	-0.001(0.001)	2.9E-01	[29][30]	15981	WHR	-
rs4823006	22	ZNRF3-KREMEN1	G/A	0.43	-0.023	1.1E-11	[19]	190803	WHR	0.6	0.004 (0.012)	7.4E-01	[28]	12240	WHR	-	0.28	0(0.0009)	9.9E-01	[29][30]	15981	WHR	-
rs6784615	3	NISCH-STAB1	T/C	0.94	0.043	3.8E-10	[19]	190803	WHR	0.96	-0.033 (0.028)	2.4E-01	[28]	12240	WHR	-	0.99	-0.0031(0.0029)	2.9E-01	[29][30]	15981	WHR	-
rs6861681	5	CPEB4	A/G	0.29	0.022	1.9E-09	[19]	190803	WHR	0.1	0.008 (0.016)	6.4E-01	[28]	12240	WHR	-	0.03	-0.0002(0.0017)	9.2E-01	[29][30]	15981	WHR	-
rs6795735	3	ADAMTS9	T/C	0.44	-0.025	1.1E-13	[19]	190803	WHR	0.76	0.016 (0.013)	2.2E-01	[28]	12240	WHR	-	0.87	-0.0021(0.0011)	6.0E-02	[29][30]	15981	WHR	-
rs4765219	12	CCDC92	A/C	0.37	-0.028 (0.004)	1.6E-15	[20]	210088	WHRadjBMI	0.21	-0.005 (0.014)	7.2E-01	[28]	12240	WHR	-
rs979012	20	BMP2	C/T	0.63	-0.027 (0.004)	3.3E-14	[20]	210088	WHRadjBMI	0.55	-0.019 (0.012)	1.0E-01	[28]	12240	WHR	-
rs17451107	3	LEKR1	C/T	0.38	-0.026 (0.004)	1.1E-12	[20]	210088	WHRadjBMI	0.24	-0.012 (0.013)	3.9E-01	[28]	12240	WHR	-
rs4081724	19	CEBPA	A/G	0.14	-0.035 (0.005)	7.4E-12	[20]	210088	WHRadjBMI	0.03	-0.024 (0.029)	4.1E-01	[28]	12240	WHR	-
rs4646404	17	PEMT	A/G	0.35	-0.027 (0.004)	1.4E-11	[20]	210088	WHRadjBMI	0.09	0.036 (0.018)	4.1E-02	[28]	12240	WHR	-
rs7759742	6	BTNL2	A/T	0.58	0.023 (0.003)	4.4E-11	[20]	210088	WHRadjBMI	0.72	-0.001 (0.012)	9.0E-01	[28]	12240	WHR	-
rs6090583	20	EYA2	G/A	0.52	-0.022 (0.003)	6.2E-11	[20]	210088	WHRadjBMI	0.43	0.012 (0.012)	3.5E-01	[28]	12240	WHR	-
rs1440372	15	SMAD6	C/T	0.72	0.024 (0.004)	1.1E-10	[20]	210088	WHRadjBMI	0.76	0.005 (0.013)	6.8E-01	[28]	12240	WHR	-
rs7801581	7	HOXA11	T/C	0.25	0.027 (0.004)	3.7E-10	[20]	210088	WHRadjBMI	0.25	NA	NA	[28]	12240	WHR	-
rs1569135	2	CALCRL	G/A	0.45	0.021 (0.003)	5.6E-10	[20]	210088	WHRadjBMI	0.56	0.008 (0.012)	5.1E-01	[28]	12240	WHR	-
rs905938	1	DCST2	C/T	0.25	-0.025 (0.004)	7.3E-10	[20]	210088	WHRadjBMI	0.13	-0.000 (0.016)	9.9E-01	[28]	12240	WHR	-
rs12608504	19	JUND	G/A	0.64	-0.022 (0.004)	8.8E-10	[20]	210088	WHRadjBMI	0.73	-0.021 (0.012)	8.7E-02	[28]	12240	WHR	-
rs8042543	15	KLF13	T/C	0.23	-0.026 (0.004)	1.2E-09	[20]	210088	WHRadjBMI	0.21	-0.026 (0.015)	7.5E-02	[28]	12240	WHR	-
rs1385167	2	MEIS1	G/A	0.13	0.029 (0.005)	1.9E-09	[20]	210088	WHRadjBMI	0.19	0.022 (0.015)	1.4E-01	[28]	12240	WHR	-
rs10919388	1	GORAB	C/A	0.71	0.024 (0.004)	3.2E-09	[20]	210088	WHRadjBMI	0.74	0.006 (0.013)	6.4E-01	[28]	12240	WHR	-
rs10804591	3	PLXND1	A/C	0.78	0.025 (0.004)	6.6E-09	[20]	210088	WHRadjBMI	0.63	0.004 (0.012)	7.3E-01	[28]	12240	WHR	-
rs8030605	15	RFX7	A/G	0.11	0.030 (0.005)	8.8E-09	[20]	210088	WHRadjBMI	0.34	-0.008 (0.013)	5.7E-01	[28]	12240	WHR	-
rs10991437	9	ABCA1	A/C	0.10	0.031 (0.005)	1.0E-08	[20]	210088	WHRadjBMI	0.11	0.007 (0.020)	7.5E-01	[28]	12240	WHR	-
rs224333	20	GDF5	G/A	0.61	0.020 (0.004)	2.6E-08	[20]	210088	WHRadjBMI	0.5	0.008 (0.012)	5.2E-01	[28]	12240	WHR	-
rs6556301	5	FGFR4	T/G	0.34	0.022 (0.004)	2.6E-08	[20]	210088	WHRadjBMI	0.36	0.028 (0.012)	1.7E-02	[28]	12240	WHR	-
rs303084	4	SPATA5-FGF2	A/G	0.79	0.023 (0.004)	3.9E-08	[20]	210088	WHRadjBMI	0.74	0.017 (0.013)	1.7E-01	[28]	12240	WHR	-
rs9991328	4	FAM13A	T/C	0.49	0.019 (0.003)	4.5E-08	[20]	210088	WHRadjBMI	0.65	-0.001 (0.011)	9.3E-01	[28]	12240	WHR	-
rs11231693	11	MACROD1-VEGFB	A/G	0.07	0.041 (0.008)	4.5E-08	[20]	210088	WHRadjBMI	0.02	0.031 (0.040)	4.4E-01	[28]	12240	WHR	-
rs4684854	3	PPARG	C/G	0.41	0.037	4.2E-14	[112]	270775	WHRadjBMI	0.64	0.048 (0.029)	1.0E-01	[28]	12240	WHR	-
rs10478424	5	HSD17B4	T/A	0.18	-0.039	3.5E-09	[112]	270775	WHRadjBMI	0.29	0.040 (0.032)	2.1E-01	[28]	12240	WHR	-
rs7830933	8	NKX2-6	G/A	0.25	-0.037 (0.005)	1.2E-12	[20]	210088	WHRadjBMI	0.31	-0.070 (0.034)	4.1E-02	[28]	12240	WHR	-
rs9687846	5	MAP3K1	A/G	0.19	0.041 (0.006)	3.8E-12	[20]	210088	WHRadjBMI	0.17	-0.005 (0.040)	8.9E-01	[28]	12240	WHR	-	0.23	-0.0005(0.0011)	6.2E-01	[30]	15981	WHR	-
rs2925979	16	CMIP	C/T	0.71	-0.032 (0.005)	3.4E-11	[20]	210088	WHRadjBMI	0.77	-0.059 (0.031)	5.6E-02	[28]	12240	WHR	-
rs12454712	18	BCL2	C/T	0.39	-0.035 (0.006)	1.1E-09	[20]	210088	WHRadjBMI	0.55	-0.051 (0.028)	7.3E-02	[28]	12240	WHR	-
rs1776897	6	HMGA1	T/G	0.92	-0.0613 (0.0133)	6.0E-20	[20]	210088	WCadjBMI(WHR for women)	0.93	-0.095 (0.061)	1.2E-01	[28]	12240	WHR	-
rs3805389	4	NMU	A/G	0.28	0.027 (0.005)	4.6E-08	[20]	210088	WHRadjBMI	0.3	0.021 (0.032)	5.1E-01	[28]	12240	WHR	-
rs1534696	7	SNX10	A/C	0.56	-0.0244 (0.005)	3.0E-44	[24]	694649	WHRadjBMI	0.65	0.061 (0.033)	6.2E-02	[28]	12240	WHR	-
rs10783615	12	HOXC13	A/G	0.86	-0.036(0.001)	3.0E-13	[20]	210088	WHRadjBMI								0.31	-0.0013(0.001)	1.7E-01	[30]	15981	WHR	-
5) 25 loci are neither significant association with FD traits in European GWAS (p>5.0E-8) nor in Asian populations (p>5.0E-8)
rs4912314	1	PLPP3	T/C	0.25	-0.0037(0.002)	5.9E-02	[24]	694649	WHRadjBMI	0.24	-0.0301(0.0065)	3.4E-06	[26]	73596	WHRadjBMI	-
rs10749717	1	NA	A/T	0.68	-0.0011(0.0019)	5.7E-01	[24]	694649	WHRadjBMI	0.50	0.0183(0.0053)	6.1E-04	[26]	73596	WHRadjBMI	-
rs17009268	2	MARCO	A/G	0.006	0.0039(0.0105)	7.1E-01	[24]	694649	WHRadjBMI	0.13	-0.0244(0.0083)	3.3E-03	[26]	73596	WHRadjBMI	-
rs6000905	22	ANKRD54	G/A	0.59	-0.0269	8.0E-06	[21]	320485	WHRadjBMI	0.85	-0.0234(0.0089)	8.6E-03	[26]	73596	WHRadjBMI	-
rs2112705	5	DOCK2	A/G	0.17	0.0005(0.0025)	8.3E-01	[24]	694649	WHRadjBMI	0.15	-0.06(0.4)	9.7E-06	[74]	274	BMI-WHR	-
rs261967	5	PCSK1	C/A	0.41	-0.0033(0.0018)	7.3E-02	[24]	694649	WHRadjBMI	0.47	0.0265(0.0062)	2.2E-05	[26]	78336	WC	-
rs291386	1	TBCE	C/T	0.63	0.0015(0.0018)	3.9E-01	[24]	694649	WHRadjBMI	0.67	0.0274(0.0071)	1.2E-04	[26]	78336	WC	-
rs301396	6	LRRC16	G/A	0.54	0.0048(0.0017)	5.3E-03	[24]	694649	WHRadjBMI	0.65	NA	3.2E-01	[75]	14639	WC	-
rs12563481	1	SSBP3	C/T	0.08	0.0014(0.0032)	6.5E-01	[24]	694649	WHRadjBMI	0.43	-0.0280(0.0062)	7.0E-06	[26]	78336	WC	-
rs10908562	1	NA	G/A	0.05	-0.0067(0.0045)	1.3E-01	[24]	694649	WHRadjBMI	0.05	-0.0593(0.0143)	3.1E-05	[26]	78336	WC	-
rs1011575	2	MIR3681HG	T/C	0.17	0.0011(0.0025)	6.6E-01	[24]	694649	WHRadjBMI	0.36	-0.0235(0.0077)	2.2E-03	[26]	78336	WC	-
rs934778	2	POMC	G/A	0.31	0.008(0.0019)	1.5E-02	[24]	694649	WHRadjBMI	0.16	0.046(0.0108)	1.9E-05	[26]	78336	WC	-
rs9358463	6	CASC15	A/G	0.35	-0.0026(0.0019)	1.8E-01	[24]	694649	WHRadjBMI	0.16	-0.0427(0.0111)	1.3E-04	[26]	78336	WC	-
rs1202851	1	DAB1	A/T	0.56	-0.0006(0.0018)	7.2E-01	[24]	694649	WHRadjBMI	0.21	0.0169(0.0041)	3.8E-05	[26]	78336	WCadjBMI	-
rs12463617	2	TMEM18	C/A	0.83	-0.0036(0.0023)	1.2E-01	[24]	694649	WHRadjBMI	0.91	0.039(0.012)	8.5E-04	[26]	73596	WHR	-
											0.0599(0.0118)	3.9E-07	[26]	78336	WC	-
rs16858082	4	GNPDA2	C/T	0.41	0.0034(0.0017)	5.0E-02	[24]	694649	WHRadjBMI	0.65	-0.025(0.007)	4.1E-04	[26]	73596	WHR	-
											-0.0301(0.0072)	3.0E-05	[26]	78336	WC	-
rs2625967	3	PLXND1	A/G	0.13	0.0031(0.0027)	2.4E-01	[24]	694649	WHRadjBMI	0.61	-0.028(0.007)	2.4E-05	[26]	73596	WHR	-
											-0.0241(0.0058)	3.4E-05	[26]	73596	WHRadjBMI	-
rs9811628	3	TNIK	C/T	0.87	0.0001(0.0026)	9.5E-01	[24]	694649	WHRadjBMI	0.79	NA	8.0E-03	[75]	14639	WHR	-
rs353243	5	CSNK1A1	A/C	0.95	0.0037(0.0044)	4.1E-01	[24]	694649	WHRadjBMI	0.98	NA	6.0E-03	[75]	14639	WHR	-
rs870583	6	TCBA1	A/G	0.11	-0.0008(0.0029)	7.7E-01	[24]	694649	WHRadjBMI	0.17	NA	1.0E-03	[75]	14639	WHR	-
rs7601155	2	BRE	T/C	0.04	0.0051(0.0043)	2.4E-01	[24]	694649	WHRadjBMI								0.16	0.06(0.01)	1.7E-07	[78]	33738	WCnoBMI	+
rs7672174	4	LRAT	A/G	0.53	-0.0009(0.0018)	6.3E-01	[24]	694649	WHRadjBMI								0.83	0.04(0.01)	1.2E-05	[78]	33738	WCnoBMI	+
rs1355187	4	C4orf33	G/A	0.60	-0.0013(0.0018)	4.6E-01	[24]	694649	WHRadjBMI								0.61	0.04(0.01)	2.2E-05	[78]	33738	WCnoBMI	+
rs4916251	1	DNM3-PIGC	A/T	0.82	-0.0133(0.0022)	2.2E-06	[24]	694649	WHRadjBMI								0.32	-0.0031(0.001)	1.1E-03	[30]	15981	WHR	+
rs61734645	3	NISCH-STAB1	G/A	0.07	0.0059(0.004)	1.4E-01	[24]	694649	WHRadjBMI								0.0008	0.0083(0.0025)	1.1E-03	[30]	15981	WHR	+
NA:Not applicable
aChromosomes is based on NCBI Build154 (GRCh38).
bPredicted gene is reported in reference studies.
cAlternative alleles were treated as effective allele.
dThe allele frequency based on 1000 Genomes Project (1KGP)
e 'Standard Error' according to reference studies reported.
f Criteria of replication is p <0,05 in Asian studies, if the SNP previously identified in European populations P<0,00000005.
gSample size is according to reference studies which reported p-value and ß-estimates in table.
h'RAF' represents 'risk allele frequency'
